# Supplementary material for: Sex-specific metamorphosis of cypris larvae in the androdioecious barnacle Scalpellum scalpellum (Crustacea: Cirripedia: Thoracica) and its implications for the adaptive evolution of dwarf males
Source: PLoS One. 2018 Feb 21;13(2):e0191963. doi: 10.1371/journal.pone.0191963 (PMC5842884; doi:10.1371/journal.pone.0191963)
Supplement: S1 Video — In situ settlement and development on hydroids. (ZIP) [file pone.0191963.s001.zip]

Archive with 3 entries (2 files):
- Video 1.wmv
- __MACOSX/
- __MACOSX/._Video 1.wmv
